# Supplementary material for: Global Prevalence and Potential Influencing Factors of COVID-19 Vaccination Hesitancy: A Meta-Analysis
Source: Vaccines (Basel). 2022 Aug 19;10(8):1356. doi: 10.3390/vaccines10081356 (PMC9412456; doi:10.3390/vaccines10081356)
Supplement: Supplementary file 1 [file vaccines-10-01356-s001.zip]

Archive with 1 entries (1 files):
- vaccines-1796757-supplementary.pdf
